# Supplementary material for: Adenosinergic System and BDNF Signaling Changes as a Cross-Sectional Feature of RTT: Characterization of Mecp2 Heterozygous Mouse Females
Source: Int J Mol Sci. 2023 Nov 13;24(22):16249. doi: 10.3390/ijms242216249 (PMC10671708; doi:10.3390/ijms242216249)
Supplement: Supplementary file 1 [file ijms-24-16249-s001.zip]

Archive with 1 entries (1 files):
- ijms-2654762-supplementary.pdf
